# Supplementary material for: Association between chronic kidney disease and colorectal cancer: evidence from meta-analysis and Mendelian randomization
Source: Discov Oncol. 2025 Jun 1;16:974. doi: 10.1007/s12672-025-02785-9 (PMC12127261; doi:10.1007/s12672-025-02785-9)
Supplement: Supplementary file 4 — Supplementary material 4. [file 12672_2025_2785_MOESM4_ESM.xlsx]

## Sheet: Table S3
Table S3 The characteristic of instrumental variables for the exposure of chronic kidney disease.
SNP	Effect_allele	Other_allele	EAF	Beta	SE	p-val	R2	F
rs4990988	G	A	0.686656	-0.0972543	0.0153399	2.29832e-10	8.98187e-05	40.1949
rs13409	A	G	0.378608	0.0774001	0.0140638	3.72315e-08	6.76833e-05	30.2884
rs9272324	G	A	0.423941	0.115809	0.0138066	4.94766e-17	0.000157208	70.3573
rs1863665	C	T	0.547929	-0.0787353	0.013745	1.01452e-08	7.33248e-05	32.8131
rs77924615	A	G	0.223141	-0.238272	0.0171012	3.98749e-44	0.000433648	194.129
SNP, single nucleotide polymorphism; EAF, effect allele frequency; SE, standard error; p-val, p-value; F, F-statistic.

## Sheet: Table S4
Table S4 The characteristic of instrumental variables for the exposure of chronic kidney disease and the outcome of colorectal cancer.
SNP	Effect_allele.exposure	Other_allele.exposure	Effect_allele.outcome	Other_allele.outcome	Beta.exposure	Beta.outcome	EAF.exposure	EAF.outcome	Palindromic	Ambiguous	SE.outcome	p-val.outcome	SE.exposure	p-val.exposure
rs13409	A	G	A	G	0.0774001	0.0102	0.378608	0.416583607042088	FALSE	FALSE	0.0126	0.4161	0.0140638	3.72315e-08
rs1863665	C	T	C	T	-0.0787353	-0.0102	0.547929	0.486303131333428	FALSE	FALSE	0.0122	0.4034	0.013745	1.01452e-08
rs4990988	G	A	G	A	-0.0972543	-0.0686	0.686656	0.6941	FALSE	FALSE	0.0527	0.193	0.0153399	2.29832e-10
rs77924615	A	G	A	G	-0.238272	-0.041	0.223141	0.207982241543935	FALSE	FALSE	0.0151	0.006555	0.0171012	3.98749e-44
rs9272324	G	A	G	A	0.115809	0.0136	0.423941	0.427486768643928	FALSE	FALSE	0.0127	0.2834	0.0138066	4.94766e-17
SNP, single nucleotide polymorphism; EAF, effect allele frequency; SE, standard error; p-val, p-value.
